# Supplementary material for: Clinical and molecular consequences of disease-associated de novo mutations in SATB2
Source: Genet Med. 2017 Feb 2;19(8):900–8. doi: 10.1038/gim.2016.211 (PMC5548934; doi:10.1038/gim.2016.211)
Supplement: Supplementary Table S1 [file gim2016211x1.xlsx]

## Sheet: Clinical Table New Cases
	Missense								Missense Summary	Loss-of-Function												LOF Summary
ID	258932	271044	261355	263440	259950	263031	262240	264840		264384	266459	259601	260175	279803	259030	262560	265038	Case 8 AN	29089	29090	Case 14
Study	DDD	DDD	DDD	DDD	DDD	DDD	DDD	DDD		DDD	DDD	DDD	DDD	DDD	DDD	DDD	DDD	Clinical WES Sweden	GOLD	GOLD	Clinical WES
Genomic Variant hg19	2:200213440G>A	2:200213432G>A	2:200213431C>A	2:200193626A>G	2:200193611C>T	2:200193603C>T	2:200173680C​>T	2:200173527C>T	Six affecting first CUT domain, one affecting second CUT domain, one in region between second CUT and the HOMEO domain	2:200246500A>T	2:200245100CA>CAA	2:200245088TGGG>TG	2:200213422A>G	2:200193603CTT>CTTT	2:200193432G>A	2:200173648CT>C	2:200173577TGGGG>TGGG	2:200193522G>A	2:200233432T>C	2:200233432T>C		3 nonsense, 5 frameshift, 3 essential splice site
Mutation_Type	missense_variant	missense_variant	missense_variant	missense_variant	missense_variant	missense_variant	missense_variant	missense_variant		stop_gained	frameshift_variant	frameshift_variant	splice donor variant	frameshift_variant	stop_gained	frameshift_variant	frameshift_variant	stop_gained	splice acceptor variant	splice acceptor variant	stop_gained
cDNA (ENST00000417098)	c.1157C​>T	c.1165C​>T	c.1166G​>T	c.1181T​>C	c.1196G​>A	c.1204G​>A	c.1543G​>A	c.1696G​>A		c.390T​>A	c.583dupT	c.593_595​delCCC​insC	c.1173+2T​>C	c.1204​delG​insAG	c.1375C​>T	c.1574​delA	c.1645​delC	c.1285C>T	c.598-2 A>G	c.598-2 A>G	c.G2074T;
Protein_Consequence (ENSP00000401112.1)	p.Ala386Val	p.Arg389Cys	p.Arg389Leu	p.Leu394Ser	p.Arg399His	p.Glu402Lys	p.Gly515Ser	p.Glu566Lys		p.Tyr130Ter	p.Cys195LeufsTer14	p.Gln199GlufsTer9	intron 7	p.Glu402ArgfsTer35	p.Arg459Ter	p.Glu525GlyfsTer21	p.Gln549SerfsTer75	p.Arg429Ter	intron 5	intron 5	p.E692X
De Novo Mutations	Y	Y	Y	Y	Y	Y	Y	Y	1	Y	Y	Y	Y	Y	Y	Y	Y	Y	gonadal mosaicism		Y	1
Mothers Age at Birth	32	35	35	35	31	19	29	43	32.375	35	34	32	33	32	31	29	31		28	32		31.7
parental_ages (yrs; mother/father)	36	33	34	36	37	23	35	43	34.625	36	32	31	39	32	34	32	37		30	34		33.7
Sex	M	F	M	F	M	M	M	F	M:F 5:3	F	M	M	M	M	M	F	M	F	M	M		M:F 8:3
Prenatal Growth
Birth_Weight (Z score)	0.84		1.18	0.21	1.44	0.36	-0.26	1.69	0.78	-0.65	1.79	-0.6	-0.32	1.07	-0.26	1.62	0.33		1.25	-0.48	50th %ile	0.375
Gestation (weeks)	40	40	40	40	37	40	41	34	39	40	40	37	41	40	42	40	39		30	40		38.9
Birth_OFC (Z score)		2.4
Postnatal Growth
age_at_assessment	4.7	2.62	10.47	5.3	5.56	2.25	5.46	1.46	4.7275	5.07	1.97	4.65	4.33	6.98	11.86	8.84	4.69		6.75	3.25		5.839
Height (Z score)	0.07		-1.37	-0.66	-0.29		-3.06	-1.3	-1.10167		-0.91	0.09		0.67	-0.98	2.44	-0.49		-2	-0.03	10-25th %ile	-0.15125
Weight (Z score)	0.04		-0.77	-0.55	-0.47		-1.3	-1.72	-0.795		-0.87	-0.01		-1.74	0.76	1.27	-0.82		-2.5	-0.53		-0.555
OFC (Z score)	-0.06	-0.32	-0.52	-1.01	-1.29	-1.79	-1.16	-0.9	-0.88125	-0.19	-1.23	0.64	-1.96	0.34	-0.21	0.79	-1.84		-1.9	-2.6	25th %ile	-0.816
Development & Neurology
Global Developmental Delay/Intellectual Disablity	Moderate	Severe	Severe	Mild	Moderate	Severe	Severe	Yes	8/8	Moderate	Severe	Severe	Severe	Severe	Severe	Yes	Moderate	Severe	Moderate	Severe	Severe	12/12
walked_independently	18 months	24 months	2-2.5 years	22 months	18 months	Not yet achieved	48m	Not yet achieved		3-4 years	23m	21 months	16 months	24m	2-2.5 years	17 months	2-2.5 years	20m	NR	NR	5y
first_words	Not yet achieved	Not yet achieved	Not yet achieved	Not yet achieved	Not yet achieved	23 months	Not yet achieved	Not yet achieved	7/8 aphasic	1 word	Not yet Achieved	Not yet achieved	Not yet achieved	1 word	Not yet achieved	Not yet achieved	Not yet achieved	2 words	delay	delay	Not yet achieved	10/12
Hypotonia	Yes				Yes			Yes	3/8	Yes				Yes	NR				NR	NR	Yes	3/12
Behavioural Problems		aggressive, tantrums	Very friendly		overfriendly, autistic traits, touch aversion	N	Severe autism, placid		friendly 2/8 autism 2/8 aggressive 1/8		Head butting	Autistic traits, placid	NR	Tantrums, frustration	Aggressive			V. sociable, mostly happy		NR	Stereotypy, happy	friendly 1/11 autism 1/11 aggressive 1/11
Sleep Disturbances		Severe on melatonin	NR		Yes		NR		2/8			NR	NR	Yes	Yes			Yes	NR	NR	Severe	3/11
Seizures			NR		NR		Yes		1/8			NR	NR	Yes	Nr			- but slow spike-wave activity	NR	NR	No, EEG normal	1/12
Brain MRI	NR	N	NR		NR	Normal	N			Normal		NR	N	N	NR			N	NR	prom cisterna magna, mild vermis hypoplasia, perisylvian syn	Normal
Craniofacial
Cleft_Palate	Narrow	Yes (Pierre Robin sequence)	Yes	Yes					3/8		Yes	Yes	Yes		Yes		Yes	Yes	No	No	No	6/12
High Palate	Yes								1/8							Yes			Yes		Yes	3/12
Micrognathia	NR	Yes	Yes		NR				2/8				Yes				Yes	Yes	NR			3/12
Pointed chin	Yes								0/8					Yes								1/12
Small_Mouth				Yes				Yes	2/8												No	0/12
Drooling	Yes	Yes	NR	Yes	Yes	Yes	Yes		6/8	Yes	Yes	NR		Yes	NR			Yes	NR			4/12
Dental Crowding	Yes		Yes, abnormal incisors						2/8	NR	Macrodontia of permanent maxillary central incisor	Yes		Delayed eruption of prmary dentition	Yes, irregular shaped teeth	Widely-spaced maxillary central incisors		Oligodontia			Delayed eruption of prmary dentition	3/12
Nasal Bridge	Prominent	Depressed
Face		Epicanthus		Thin lips	Deeply set eye, Downslanted palpebral fissures, Thin lips, Smooth philtrum		Deeply set eye, Frontal bossing, Smooth philtrum	Epicanthus			Smooth philtrum	Long face, Frontal bossing,	Hypotelorism		Chin dimple	Long face	Everted lower lip vermilion, Long philtrum				Short philtrum, midface hypoplasia
Skeletal & Other features
Joint Hypermobility			Yes	Yes	Yes				3/8			Yes										1/12
Rasied Plasma Alkaline Phosphatase	NR	NR	NR		NR		NR		0/8	Yes	NR	NR	NR		NR				Yes	No
Others	Hemangioma	Broad-based gait, Hypopigmented skin patches	Abnormality of the tibia, Myopia	Bruxism, Thin lips	Exaggerated startle response, 16p13.13 deletion paternally inherited	Short tapered metacarpals, Broad thumb, Bilateral single transverse palmar creases, Strabismus, Ankyloglossia	Abnormal hair pattern, Strabismus	Gastroesophageal reflux, Feeding difficulties in infancy, Laryngomalacia		Poor fine motor coordination		Pectus excavatum, Pes planus		Posterior helix pit, Prominent fingertip pads, Broad hallux, Broad thumb, Long eyelashes, photophobia, intussusception	Clinodactyly of the 5th finger, Thin lips, Broad thumb, Otitis media		Esotropia, , Autism spectrum disorder, Clinodactyly of the 5th finger, Delayed CNS myelination		Lipodystrophy app, accessory nipple		Bilateral paralysis of the abduscens nerve right sided choanal atresia
